# Supplementary material for: Integration of phylogenomics and molecular modeling reveals lineage-specific diversification of toxins in scorpions
Source: PeerJ. 2018 Nov 14;6:e5902. doi: 10.7717/peerj.5902 (PMC6240337; doi:10.7717/peerj.5902)
Supplement: Supplemental Information 1 [file peerj-06-5902-s001.xlsx]

## Sheet: Supplemental Table 1
Supplemental Table 1. List of the 56 scorpion species, plus 13 outgroups used in the phylogenomic analyses.
	Species	Datatype	Accession	Reference
Buthoidea
Buthidae	Androctonus australis	SRA	SRR1724216	Sharma et al. 2015
	Androctonus bicolor	EST library	-	Zhang et al. 2015
	Australobuthus xerolimmiorum	SRA	SRR870659	Sunagar et al. 2013
	Centruroides noxius	SRA	SRR398953	Rendon Anaya et al. 2012
	Centruroides sculpturatus	SRA	SRR1515193	Sharma et al. 2015
	Centruroides tecomanus	EST library	-	Valdez-Velázquez et al. 2013
	Centruroides vittatus	SRA	SRP035925	Sharma et al. 2014
	Hottentotta conspersus	EST library	-	Mille et al. 2015
	Hottentotta trilineatus	SRA	SRR1721800	Sharma et al. 2015
	Isometroides vescus	SRA	SRR870661	Sunagar et al. 2013
	Isometrus maculatus	EST library	-	Ma et al. 2012
	Lychas buchari	SRA	SRR870662	Sunagar et al. 2013
	Lychas mucronatus	EST library	-	Ruiming et al. 2010
	Mesobuthus gibbosus	EST library	-	Diego-García et al. 2014
	Mesobuthus martensii	Genome	-	Cao et al. 2013
	Parabuthus transvaalicus	SRA	SRR1721799	Sharma et al. 2015
	Tityus bahiensis	EST library	-	de Oliveira et al. 2015
	Tityus serrulatus	EST library	-	Alvarenga et al. 2012
	Tityus stigmurus	EST library	-	Almeida et al. 2012
Chaeriloidea
Chaeriliidae	Chaerilus celebensis	SRA	SRR1721804	Sharma et al. 2015
Pseudochactoidea
Pseudochactidae	Troglokhammouanus steineri	SRA	SRR1721739	Sharma et al. 2015
	Vietbocap lao	SRA	SRR1721740	Sharma et al. 2015
Bothriuroidea
Bothriuridae	Bothriurus burmeisteri	SRA	SRR1721670	Sharma et al. 2015
	Bothriurus coriaceaus	SRA	SRR6467511	Sharma et al. 2018
	Centromachetes sp.	SRA	SRR6467879	Sharma et al. 2018
	Cercophonius queenslandae	SRA	SRR6466561	Sharma et al. 2018
	Cercophonius squama	SRA	SRR6470146	Sharma et al. 2018
	Cercophonius squama	SRA	SRR870660	Sunagar et al. 2013
	Cercophonius sulcatus	SRA	SRR6470446	Sharma et al. 2018
Chactoidea
Chactidae	Anuroctonus phaiodactylus	SRA	SRR1721879	Sharma et al. 2015
	Brotheas granulatus	SRA	SRR1721887	Sharma et al. 2015
Caraboctonidae	Hadrurus arizonensis	SRA	SRR1721733	Sharma et al. 2015
Euscorpiidae	Euscorpius italicus	SRA	SRR1721892	Sharma et al. 2015
	Megacormus gertschi	SRA	SRR3657526	Santibáñez López et al. 2017
	Megacormus sp.	SRA	SRR1767669	Sharma et al. 2015
Scorpiopidae	Scorpiops jendeki	EST library	-	Ma et al. 2009
	Scorpiops margerisonae	EST library	-	Ma et al. 2012
	Scorpiops sp.	SRA	SRR1767662	Sharma et al. 2015
Superstitioniidae	Superstitionia donensis	SRA	SRR4381683	Santibáñez López et al. 2016
	Superstitionia donensis	SRA	SRR1721951	Sharma et al. 2015
Troglotayoscidae	Belisarius xambeui	SRA	SRR1721953	Sharma et al. 2015
Vaejovidae	Paravaejovis spinigerus	SRA	SRR1721954	Sharma et al. 2015
	Smeringurus mesaensis	SRA	SRR1721955	Sharma et al. 2015
Iuroidea
Iuridae	Iurus dekanum	SRA	SRR1721734	Sharma et al. 2015
Scorpionoidea
Diplocentridae	Diplocentrus diablo	SRA	SRR1721672	Sharma et al. 2015
	Kolotl magnus	SRA	SRR7879236	This study
Hemiscorpiidae	Hemiscorpius lepturus	SRA	SRR3168566	Sharma et al. 2015
Hormuridae	Hadogenes troglodytes	SRA	SRR1721665	Sharma et al. 2015
	Liocheles australasiae	SRA	SRR1721664	Sharma et al. 2015
	Opisthacanthus madagascariensis	SRA	SRR1721668	Sharma et al. 2015
Scorpionidae	Heterometrus petersii	EST library	-	Ma et al. 2010
	Pandinus imperator	SRA	SRR1721600	Sharma et al. 2015
	Scorpio maurus	EST library	-	Abdel-Rahman et al. 2013
	Urodacus elongatus	SRA	SRR7885472	This study
	Urodacus manicatus	SRA	SRR870663	Sunagar et al. 2013
	Urodacus planimanus	SRA		Sharma et al. 2015
Outgroup
Amblypygi	Damon variegatus	SRA	SRR1145694	Sharma et al. 2014
Araneae	Leucauge venusta	SRA	SRR1145740	Sharma et al. 2014
	Liphistius malayanus	SRA	SRR1145736	Sharma et al. 2014
Opiliones	Leiobunum verrucosum	SRA	SRR1145701	Hedin et al. 2012
	Pachylicus acutus	SRA	SRR1146670	Sharma et al. 2014
	Siro boyerae	SRA	SRR1145699	Hedin et al. 2012
	Trogulus martensi	SRA	SRR1145730	Hedin et al. 2012
Pseudoscorpiones	Haplochernes sp.	SRA	SRR1767661	Sharma et al. 2015
	Synsphyronus apimelus	SRA	SRR1145733	Sharma et al. 2014
Ricinulei	Ricinoides atewa	SRA	SRR1145743	Sharma et al. 2014
Solifugae	Eremobates sp.	SRA	SRR1146672	Sharma et al. 2014
Thelyphonida	Mastigoproctus giganteus	SRA	SRR1145698	Sharma et al. 2014
Xiphosura	Limulus polyphemus	SRA	SRR1145732	Sharma et al. 2014

## Sheet: Supplemental Table 2
Supplemental Table 2. List of the 59 sequences of the LTKx and calcin peptides obtained from the bioinformatic and literature surveys. For accession numbers please refer to UniProt, or the original reference
	Species	Name	Accession	Reference	Signal peptide:	Propeptide:	Mature toxin:
Buthoidea
Buthidae	Androctonus australis	none specific	n/a	This study	MSTFVIVFLLLTAILCHA	EHPLDETAR	GCNRLNKKCNSDGDCCTYGERCISTGVNYYCKPDFGP
	Androctonus bicolor	Ca channel blocker AbCaTx1	A0A0K0LBY9	Zhang et al. 2015	MSTFVIVLLLLTAILCHA	EHPLDETAR	GCNHLNKKCNSDGDCCRYGERCISTGVNYYCRPDFGP
	Australobuthus xerolimmiorum	none specific	n/a	This study	not predicted	not predicted	KCNSDSDCCRTQICLSSEGDYKCGWSPDPI
	Buthus occitanus	Putative ca channel toxin Tx758	B8XH22	Direct submission	MSTFVIVFLLLTAVLCHA	EPALDETAR	GCNRLNKKCNSDGDCCRYGERCISTGVNYYCKPDFGP
	Hottentotta conspersus	CaTx-like	JZ8220909	Mille et al. 2015	MNRFFIILLLAVILLSHAKA	EDEGYRVFAFAKR	CNKLNRPCNSDRDCCSYGERCLSAGEGYYCKTDPGP
	Hottentotta judaicus	Phi-buthitoxin-Hj1a	F1CIZ6	Morgestern et al. 2011	MNSFVVVLLLFIAILCNA	EQESDENAR	SCNRLGKKCNSDGDCCRYGERCLSSGVGYYCKPDFGP
	Hottentotta trilineatus	none specific	n/a	This study	MSNFVVVFLLLTAFLCNA	EQTLDENAR	GCNRLGKKCNSDDDCCGYGERCLSSGVSYYCKPDFGP
	Isometrus maculatus	none specific	FD660438	Ma et al. 2012	MSLFVVLLIVSALVCCADIAEG	not predicted	KKMIACVRGKPCEGNYQCCSDHVCLSTGGAYKCDYSPAI
	Isometrus maculatus	Potassium channel toxin KTx1	P0DJL0	Chen et al. 2011	FLVLLLVSLMCYAEIAEG	not predicted	SQPTECKYGRPCNSDRDCCWEYRCLSSGREYTCKQDPGP
	Lychas mucronatus	Putative ca channel toxin 196	P0CI88	Ruiming et al. 2010	GSLLLVLFLLSVICYAEIAA	not predicted	GPTKCQYGRPCDSDRDCCWEYRCLSSGEEYTCKQDPGP
	Mesobuthus eupeus	Neurotoxin lambda-MeuTx	P86399	Direct submission	MSTFIVVFLLLTAILCHA	EHAIDETAR	GCNRLNKKCNSDADCCRYGERCISTGVNYYCRPDFGP
	Mesobuthus gibbosus	ca channel toxin-like protein	A0A059UHJ5	Diego-García et al. 2014	MNRFFILLLLIVILSHAKA	EDESYR	GNCPSLKKPCNSDRDCCPYGEKCLSAGAGYYCKPDPGP
	Mesobuthus martensii	Toxin BmCa-1	Q8I6X9	Cao et al. 2006	MNTFVVVFLLLTAILCHA	EHALDETAR	GCNRLNKKCNSDGDCCRYGERCISTGVNYYCRPDFGP
Chaeriloidea
Chaeriliidae	Chaerilus tricostatus	none specific	contig 58	He et al. 2013	MKSSLLLLLVAFYACAIVGS	HSVPLDENNIDVER	TECQSKGTYCRNPLVSNCCPGLWCLHSFCIE
	Chaerilus tricostatus	none specific	contig 74	He et al. 2013	MKSSLLLLLVAFYACAIVGS	HNVPLDEHNIDVQR	TECASRGSYCERPISKCCPDLTCIGSVCRS
	Chaerilus trynai	none specific	contig 5	He et al. 2013	MKSSLLLLLVAFYACAIVGS	HSVPLDENNIDVER	TECQSKGTYCRNPLVSNCCPGLWCLHSFCIE
Pseudochactoidea
Pseudochactidae	Troglokhammouanus steineri	none specific	n/a	This study	MKTFPLVFMLLLFVCASA	FDNIEEYFGIDTAR	VPECRKFGEACYRKFPCCAGLECVNVLKVCNTPAPK
	Vietbocap lao	none specific	n/a	This study	MRTLPLVFMVLLFICASAFG	KYNIEEYFGFDSAR	AKECRKQSQHCPRGFPCCPGLVCIPVRQICHTHIT
Bothriuroidea
Bothriuridae	Bothriurus burmeisteri	none specific	n/a	This study	MKGSKFVIIFAVVLIFVSCFGIYEA	SGIASIDNTPLNIQKR	CLDHLKKCRENKDCCSKKCKRRGVTEYKRCR
	Bothriurus coriaceaus	none specific	n/a	This study	MKGSKFVIIFAAVLIFVSCFGIYEA	SGIASIDNTPLNIQKR	CLDHLKKCRENKDCCSKKCKRRGVIEYKRCR
	Centromachetes sp.	none specific	n/a	This study	MKGSKFVFIFTVILICISCFG	IYEVSGITSIDNTRMKRQTR	CLARLSICRENRDCCNKKCKRRGTTEHKRCR
	Cercophonius queenslandae	none specific	n/a	This study	MKGSKFMIIVATVLVILCFGFSEVSG	IASIDNTPLKRQKR	CLDHLKICKDNRDCCSNKCKRRGTTEHKRCR
	Cercophonius squama	none specific	n/a	This study	MKGSKFMIILATVLVILCFGFSEA	RGIASIDSTPLKRQKR	CLDHLKICKDNRDCCSNKCKRRGTTEHKRCR
	Cercophonius sulcatus	none specific	n/a	This study	MKGSKFMIIFATVLVILCFGFSEA	SGIASIDNTPLKRQKR	CLDHLKICKDNRDCCSNKCKRRGTTEHKRCR
Chactoidea
Chactidae	Anuroctonus phaiodactylus	none specific	n/a	This study	MKASSLSILFILAIITVTCLS	LHEASEVRTYVGRLQR	KENCLGHLKLCRQNKDCCSKKCKRRGTNPEQRCR
	Brotheas granulatus	1	n/a	This study	MRKTTLIIIFMVAFITCLSISEA	SSIRSSIARALSTSR	QCLVDLQPCREDKHCCSKKCKRRGTSPQRRCRKR
	Brotheas granulatus	2	n/a	This study	MKSNTLAVIFMLVFCTCLIIIEA	SEVRANFEDLKR	ADCLKHLQKCKKNTDCCSKKCARRGTEPQQRCR
Caraboctonidae	Hadrurus arizonensis	none specific	n/a	This study	MKTSSLTIIFIAVIITIICLNIHDVEA	RGIEFNAGRVVR	SEKDCIKHLHLCRENKQCCSKKCTRRGTNPEKRCR
	Hadururs spadix	Calcium channel toxin	A0A1W7RAU1	Rokyta et al. 2017	MKTSSLTIIFIAVIITIICLNIHDVEA	REIEFNAGRVVR	SEKDCIKHLQRCRENKQCCSKKCSRRGTNPEKRCR
	Hoffmannihadrurus gertschi	Hadrucalcin	B8QG00	Schwartz et al. 2009	MKTSSLTIIFIAVIITIICLNIHDIEA	REIEFNAGRVVR	SEKDCIKHLQRCRENKDCCSKKCSRRGTNPEKRCR
Euscorpiidae	Euscorpius italicus	none specific	n/a	This study	MKSFSLVMILILVLITATCLDMNEA	SESRSRTLLRRENFR	NCIAHLQPCRANNDCCSKKCKRRGSNPNKRCR
	Megacormus gertschi	Putative Calcin	JAW07158	Santibáñez López et al. 2017	MKSFTLVTISILVLITIACLNVNDVEA	VESRSRELFRRGTR	NCIAHLQRCRKNNDCCSKNCKRRGTQPEQRCR
	Megacormus sp.	none specific	n/a	This study	LILVFITIACLNVNDVEA	VESPSRELFRR	GTNCIAHLQRCRENKDCCSKKCKRRGTNPEQRCR
Scorpiopidae	Scorpiops jendeki	none specific	GH548250	Ma et al. 2009	MKSSAVVMIFILAFITITCL	NTYETSELRSGISALLRQKR	DCKPHLKLCKNNRECCSNKCKRRGTNAEQRCRT
	Scorpiops margerisonae	none specific	FD66670	Ma et al. 2012	MMSRTLVMIFILAFIAIGCLNA	YEASEIRSGVSALLRQKR	ECKPHLKLCKDNRECCSNKCKRRGTNVEKRCRT
	Scorpiops sp.	none specific	n/a	This study	MKSSALVMIFILAFITITCL	NTYETSELRSGISALLRQKR	ECKPHLKLCKNNKECCSNKCKRRGTNAEQRCRT
Superstitioniidae	Superstitionia donensis	1	n/a	Santibáñez López et al. 2016	MKTSTLSLIFIVALTVACFGINGAEA	SDIMLSKR	SCFEKGRICKTHNDCCSKKCVKKGAIPSRKCA
	Superstitionia donensis	2	n/a	Santibáñez López et al. 2016	MKTSVLSIILIVTLVAACFVIDGAEA	NNVRIVKR	SCLENRRICKTNNDCCSKKCVRRGRIPSKKCE
Troglotayoscidae	Belisarius xambeui	none specific	n/a	This study	MKASTLSFILIVAVITITCLNIQEAEA	SKARSVIGKVLR	SKTCIESFKLCSQNDYCCSRRCSRRSSNTQKRCQ
Vaejovidae	Mesomexovis punctatus	none specific	n/a	Quintero-Hernández et al. 2013	MKQNTMTIMFIVFFITFASLAIYGAEA	SEEANFLERR	ADCLPHLKLCKKNKDCCSKECSRRGTNPEQRCR
	Smeringurus mesaensis	none specific	n/a	This study	MKQNILMIIFIVAFVTVASLTIHGAEA	SDIEFLEKR	ADCLGHLKLCKKNKDCCSKKCSRRGTNPQQRCR
	Thorellius intrepidus	Intrepicalcin	n/a	Vargas-Jaimes et al. 2017	MRQNTMTIIFIVFIVTFASLTIYGAEA	SEANFLERR	ADCLAHLKLCKKNKDCCSKKCSRRGTNPEQRCR
	Vaejovis mexicanus	Vejocalcin	n/a	Xiao et al. 2016	not predicted	not predicted	ADCLAHLKLCKKNNDCCSKKCSRRGTNPEQRCR
Iuroidea
Iuridae	Iurus dekanum	none specific	n/a	This study	MKWILFTIAFILAVTFVTC	ARNHEPSLIRDVAERLFRR	ESCYPRLKRCRANSNCCSKKCKRRGTNPEKRCR
Scorpionoidea
Diplocentridae	Diplocentrus diablo	none specific	n/a	This study	MKPCTILILSVVFVAICCISVHDVEA	SMTKERR	EACLARLQLCKYNNDCCSKKCKVRGTTPPKRCR
	Kolotl magnus	none specific	n/a	This study	MKPPTLIILLVAFIAISCIYVQDVEA	NPTKERR	EACLARLQLCKNNNECCSKRCKVRGTTPPKRCR
Hemiscorpiidae	Hemiscorpius lepturus	Hemicalcin	A0A1L4BJ42	Kazemi-Lomedasht et al. 2017	MRASLFIVIFVVSFITISCLS	TDDEEARWIEKR	GDCLPHLKLCKADKDCCSKKCKRRGTNPEKRCR
Hormuridae	Hadogenes troglodytes	none specific	n/a	This study	MKARLLVVIFIVTFITISCLTTDDAQA	RSIEKR	GDCLAHLKLCRENKDCCSKKCKRRGTNAEKRCR
	Hadogenes troglodytes	Venom peptide HtRyRTx1	A0A1B3IJ19	Zhong et al. 2017	MKSSAVVMIFILAFITITCL	NTYETSELRSGISALLRQKR	DCKPHLKLCKNNRECCSNKCKRRGTNAEQRCRT
	Opisthacanthus madagascariensis	none specific	n/a	This study	not predicted	KESKESKRVRKREQREQR	EDCLGRLKLCRENNDCCSKKCKRRGTNIEKRCR
Scorpionidae	Heterometrus petersii	none specific	FD664155	Ma et al. 2010	MMKSSLIIVIFIVAFVTISCLG	ADDEQETWIEKR	GGCLPHLKLCRENNDCCSKKCKRRGTNAEKRCR
	Opistophthalmus carinatus	Opicalcin 1	P60252	Zhu et al. 2003	MKPSLIIVTFIVVFMAISCVAA	DDEQETWIEKR	GDCLPHLKRCKENNDCCSKKCKRRGTNPEKRCR
	Opistophthalmus carinatus	Opicalcin 2	P60253	Zhu et al. 2003	MKPSLIIVTFIVVFMTISCVAA	DDEQETWIEKR	GDCLPHLKRCKENNDCCSKKCKRRGANPEKRCR
	Pandinus imperator	Imperacalcin	P59868	Zamudio et al. 1997	not available	not available	GDCLPHLKRCKADNDCCGKKCKRRGTNAEKRCR
	Pandinus imperator	none specific	n/a	This study	MKPSLIIVIFIVAFMTISCSG	ADDEQGTWIEER	GDCLPHLKRCKADNDCCGKKCKRRGTNAEKRCR
	Scorpio palmatus	Maurocalcin	P60254	Fajloun et al. 2000	not available	not available	GDCLPHLKLCKENKDCCSKKCKRRGTNIEKRCR
	Urodacus elongatus	none specific	n/a	This study	MKASTLVVIFIVTFITISSFSIHDVQA	SGVEKR	EQKDCLKKLKLCKENKDCCSKSCKRRGTNIEKRCR
	Urodacus planimanus	none specific	n/a	This study	MKASTLVVIFIVTFITISSFSIHDVQA	SGVEKR	EQKDCLKKLKLCKENKDCCSKSCKRRGTNIEKRCR
	Urodacus yaschenkoi	Urocalcin	L0GBR1	Luna-Ramírez et al. 2013	MKASTLVVIFIVIFITISSFSIHDVQA	SGVEKR	EQKDCLKKLKLCKENKDCCSKSCKRRGTNIEKRCR
Outgroup
Araneae	Grammostola rosea	Omega-theraphotoxin	P60590	Ono et al. 2011	MKAQIFVVVLGLAALSVLCYGSEA	DESALHEEIFQLLAASDEVPKPQER	DCVRFWGKCSQTSDCCPHLACKSKWPRNICVWDGSVGK
	Haplopelma hainanum	Mu theraphotoxin	D2Y232	Tang et al. 2010	MKASMFLALAGLALLFVVCYA	SESEEKEFSNELLSSVLAVDDNSKGEER	ECLGFGKGCNPSNDQCCKSSNLVCSRKHRWCKYEIGK
	Scytodes thoracica	Venom peptide U5-SYTX-Sth1a	A0A0A0V633	Zobel-Thropp et al. 2014	MKLFVCFLLLAVVVVSAVNA	SEEMR	LKNLLKAVERDETPDECVTRGNFCATPEVHGDWCCGSLKCVSNSCR
Scorpiones	Urodacus manicatus	DDH-Uro-1	T1DPA2	Sunagar et al. 2013	MNFASKISFLLLVTTVVFA	VTGGEVHRSFEQYEESDIER	DLPLSNEYETCIRPRKCKPHLKCSKGQICVDPNKGW
	Liocheles waigiensis	Phi-liotoxin	P0DJ08	Smith et al. 2013	MNFATKVSLLLLAIAVIVIVEGGEG	DSWFEEHEESDTER	DFPLSKEYESCVRPRKCKPPLKCNKAQICVDPNKGW

## Sheet: Supplemental Table 3
Supplemental Table 3. Statistics from the FUBAR analysis of LKTx and calcins. Sities highlighted in light gold were detected evolving under negative selection with >0.90 probability
	Site	a	b	b - a	Prob (a > b)	Prob (b > a)	Bayes Factor (a < b)	PSRF	Neff
LKTx	1	4.848	5.893	1.045	0.374	0.573	1.674	1.001	418.035
	2	5.195	11.832	6.637	0.231	0.722	3.249	1.003	303.55
	3	5.785	1.306	-4.479	0.603	0.335	0.629	1.002	380.337
	4	0.546	0.656	0.11	0.216	0.728	3.348	0.998	786.784
	5	1.58	0.642	-0.938	0.72	0.213	0.337	1.001	390.452
	6	0.807	0.066	-0.742	0.978	0.011	0.014	0.999	629.23
	7	2.6	0.953	-1.647	0.538	0.377	0.755	1.008	188.469
	8	3.463	1.222	-2.241	0.589	0.327	0.607	1.006	232.674
	9	1.412	1.662	0.249	0.234	0.673	2.567	1.008	188.481
	10	1.217	0.82	-0.398	0.473	0.428	0.935	1.006	227.259
	11	2.417	0.829	-1.589	0.428	0.511	1.306	1.003	321.334
	12	7.135	0.645	-6.49	0.734	0.207	0.325	1	525.437
	13	1.206	0.061	-1.146	0.99	0.005	0.006	0.999	710.197
	14	4.264	0.778	-3.486	0.767	0.169	0.254	1.009	185.855
	15	4.513	2.645	-1.867	0.48	0.405	0.848	1.003	312.507
	16	1.612	0.563	-1.048	0.744	0.191	0.294	0.997	1573.16
	17	5.266	4.907	-0.36	0.501	0.448	1.011	0.997	1054.15
	18	8.173	4.791	-3.381	0.495	0.457	1.051	1.005	258.968
	19	2.737	1.421	-1.316	0.362	0.57	1.657	1.006	220.965
	20	8.061	0.498	-7.563	0.973	0.017	0.021	0.999	561.19
	21	1.117	0.062	-1.055	0.991	0.005	0.006	0.998	768.809
	22	0.188	0.059	-0.129	0.588	0.186	0.286	0.999	685.623
	23	1.238	1.297	0.059	0.411	0.505	1.274	1.013	141.387
	24	3.113	0.327	-2.786	0.846	0.119	0.169	0.997	1017.16
	25	1.908	0.683	-1.224	0.756	0.175	0.265	1.006	229.479
	26	0.653	0.492	-0.161	0.547	0.369	0.73	1	516.942
	27	12.45	1.751	-10.7	0.791	0.17	0.255	1.009	181.937
	28	32.674	0.064	-32.61	1	0	0	1	511.208
	29	1.872	0.574	-1.297	0.886	0.072	0.097	1.005	241.564
	30	0.632	0.665	0.034	0.371	0.543	1.482	0.999	586.143
	31	1.049	0.86	-0.188	0.452	0.436	0.964	1.009	186.208
	32	0.775	0.66	-0.116	0.453	0.47	1.105	0.998	896.6
	33	1.288	1.048	-0.24	0.365	0.546	1.499	1.008	188.599
	34	1.639	0.826	-0.812	0.415	0.512	1.31	1.003	322.75
	35	0.82	0.124	-0.697	0.91	0.058	0.077	1.001	389.181
	36	13.813	0.765	-13.048	0.923	0.055	0.073	1.003	296.822
	37	6.435	0.062	-6.373	0.999	0.001	0.001	1.001	428.064
	38	0.849	0.867	0.018	0.287	0.631	2.135	1.003	306.719
	39	0.962	0.846	-0.116	0.429	0.46	1.063	1.008	199.656
	40	0.574	0.485	-0.089	0.485	0.438	0.972	1.001	437.292
	41	2.007	0.44	-1.567	0.901	0.065	0.087	0.998	974.523
	42	2.025	0.621	-1.404	0.823	0.123	0.176	1.004	284.76
	43	1.554	0.348	-1.207	0.943	0.036	0.046	0.999	612.173
	44	5.266	4.907	-0.36	0.501	0.448	1.011	0.997	1054.15
Calcin	1	3.01	2.314	-0.696	0.344	0.611	2.222	1.001	394.56
	2	1.809	2.16	0.351	0.182	0.772	4.802	1.003	328.153
	3	4.12	0.771	-3.35	0.985	0.008	0.011	0.999	700.984
	4	3.645	0.795	-2.85	0.965	0.017	0.025	0.999	578.711
	5	0.864	0.027	-0.837	1	0	0	0.997	1433.8
	6	2.455	0.546	-1.909	0.992	0.004	0.005	0.997	1130.07
	7	2.225	0.89	-1.335	0.862	0.073	0.111	0.999	641.645
	8	8.488	0.492	-7.996	1	0	0	0.997	1117.11
	9	2.155	0.196	-1.959	1	0	0	1.003	334.465
	10	8.377	0.639	-7.738	0.999	0	0	0.996	3569.66
	11	2.618	0.792	-1.826	0.976	0.008	0.011	0.999	591.817
	12	1.882	0.035	-1.847	1	0	0	0.997	1559.45
	13	8.354	0.585	-7.769	1	0	0	0.997	1270.52
	14	6.606	0.996	-5.61	0.991	0.003	0.004	1.001	392.303
	15	1.979	0.284	-1.695	0.996	0.002	0.003	1.001	391.264
	16	3.108	0.942	-2.166	0.917	0.045	0.066	1.002	360
	17	0.901	0.475	-0.426	0.846	0.103	0.164	1.01	168.238
	18	9.079	0.045	-9.034	1	0	0	0.996	1673.31
	19	0.296	0.029	-0.267	0.931	0.021	0.031	0.999	622.502
	20	1.448	0.169	-1.279	0.997	0.001	0.002	0.999	649.999
	21	2.666	0.26	-2.406	0.999	0	0	1.002	336.002
	22	7.679	0.49	-7.188	1	0	0	0.996	2458.95
	23	0.855	0.027	-0.828	1	0	0	0.997	1476.83
	24	4.379	0.864	-3.515	0.981	0.009	0.013	1.002	378.017
	25	2.832	0.321	-2.511	1	0	0	0.997	1457.76
	26	2.862	0.169	-2.692	1	0	0	0.999	616.89
	27	3.25	0.159	-3.091	1	0	0	0.998	935.536
	28	3.594	0.504	-3.09	1	0	0	0.998	866.071
	29	4.114	0.567	-3.547	0.992	0.004	0.006	0.996	2523.57
	30	2.275	0.556	-1.719	0.982	0.01	0.014	0.998	728.164
	31	5.623	0.648	-4.974	1	0	0	0.996	2089.73
	32	0.931	0.569	-0.362	0.751	0.184	0.319	1.01	173.199
	33	2.205	0.165	-2.04	1	0	0	1.001	421.871
	34	0.965	0.028	-0.938	1	0	0	0.997	1551.04
	35	4.308	0.302	-4.007	1	0	0	0.999	567.116

## Sheet: Supplemental Table 4
Supplemental Table 4. Statistics recovered from the MEME analysis of LKTx and calcin sequences. Sites highlighted in blue were detected as evolving under positive selection
	Site	a	b-	p-	b+	p+	LRT	p-value	# branches under selection	Total branch length
LKTx	1	0.39	0.39	0.64	0.45	0.36	0	0.66	0	6.52
	2	0	0	0.34	2.5	0.66	0.67	0.39	1	20.35
	3	0.51	0.43	0.64	0.15	0.36	0	0.67	0	5.96
	4	0.08	0.08	0.85	5.19	0.15	1.93	0.19	0	11.01
	5	0.81	0.53	0.55	0	0.45	0	0.67	0	6.67
	6	0.68	0	0.1	0	0.9	0	0.67	0	2.6
	7	1.56	1.56	0.42	0	0.58	0	0.67	0	14.08
	8	2.05	2.05	0.41	0	0.59	0	0.67	0	18.06
	9	0.68	0.04	0.43	1.79	0.57	0.44	0.45	0	15.31
	10	2.87	2.87	0.26	0	0.74	0	0.67	0	20.24
	11	1.1	0.3	0.95	0.3	0.05	0	0.67	0	7.89
	12	0.71	0.71	0.41	0	0.59	0	0.67	0	6.21
	13	0.71	0	0.19	0	0.81	0	0.67	0	2.71
	14	2.02	0.54	0.66	0	0.34	0	0.67	0	12.03
	15	2.51	2.51	0.46	0.01	0.54	0	0.67	0	23.77
	16	1.13	1.13	0.18	0.08	0.82	0	0.67	0	7.6
	17	0	0	1	0	0	0	1	0	0
	18	1.82	0.94	0.9	0.9	0.1	0	0.67	0	18.39
	19	1.98	1.98	0.42	0.08	0.58	0	0.67	0	18.33
	20	3.52	0.3	0.54	0	0.46	0	0.67	0	15.35
	21	0.77	0	0.26	0	0.74	0	0.67	0	2.94
	22	0	0	1	0	0	0	1	0	0
	23	1.13	1.13	0.52	0.03	0.48	0	0.67	0	11.69
	24	3.21	0	0.04	0	0.96	0	0.67	0	12.21
	25	0.95	0.26	1	0.21	0	0	0.67	0	6.76
	26	0.3	0.3	0.53	0	0.47	0	0.67	0	3.12
	27	3.24	1.6	0.6	0	0.4	0	0.67	0	24.14
	28	58.38	0	0.02	0	0.98	0	0.67	0	222.07
	29	1.18	0.2	0.6	0.2	0.4	0	0.67	0	6.9
	30	0.97	0.97	0.36	0	0.64	0	0.67	0	8
	31	0.79	0.79	0.54	0	0.46	0	0.67	0	8.29
	32	0.43	0.43	0.52	0.03	0.48	0	0.67	0	4.63
	33	0.49	0.44	0.62	0.95	0.38	0.02	0.63	0	9.68
	34	1.32	0.33	1	0.29	0	0	0.67	0	9.15
	35	0.38	0	0.67	0	0.33	0	0.67	0	1.46
	36	10.02	2.2	0.35	0	0.65	0	0.67	0	47.63
	37	2.62	0	0.07	0	0.93	0	0.67	0	9.97
	38	0.27	0.17	0.8	9.94	0.2	3.4	0.09	0	26.71
	39	0.72	0.72	0.62	0	0.38	0	0.67	0	8.22
	40	0.26	0.26	0.41	0.06	0.59	0	0.67	0	2.75
	41	1.38	1.38	0.25	0	0.75	0	0.67	0	9.47
	42	1.12	0.21	1	0.2	0	0	0.67	0	6.84
	43	0.98	0.59	0.21	0	0.79	0	0.67	0	5.24
	44	0	0	1	0	0	0	1	0	0
Calcin	1	0.79	0.63	0.83	0.58	0.17	0	0.67	0	21.56
	2	0	0	0	0.53	1	0.65	0.39	1	12.93
	3	1.07	0.87	0.34	0.01	0.66	0	0.67	0	15.82
	4	1.5	0.19	0.07	0.2	0.93	0	0.67	0	16.78
	5	0.68	0	0.12	0	0.88	0	0.67	0	5.42
	6	0.97	0.97	0.14	0.01	0.86	0	0.67	0	11.39
	7	0.72	0.72	0.27	0.11	0.73	0	0.67	0	12.48
	8	3.59	0.12	0.23	0.12	0.77	0	0.67	0	31.54
	9	0.62	0.04	1	0.04	0	0	0.67	0	6.03
	10	2.36	2.17	0.04	0.1	0.96	0	0.67	0	23.51
	11	0.72	0.39	0.61	0.04	0.39	0	0.67	0	11.93
	12	1.16	0	0.02	0	0.98	0	0.67	0	9.26
	13	1.32	1.32	0.19	0.03	0.81	0	0.67	0	17.32
	14	2.32	0.44	0.5	0.16	0.5	0	0.67	0	25.91
	15	1.3	0.14	0.21	0.03	0.79	0	0.67	0	11.72
	16	1.03	0.27	1	0.11	0	0	0.67	0	14.8
	17	0.71	0.71	0.08	0.06	0.92	0	0.67	0	8.28
	18	3.39	0	0.09	0	0.91	0	0.67	0	27.05
	19	0.07	0	0.74	0	0.26	0	0.67	0	0.56
	20	0.86	0.86	0.07	0	0.93	0	0.67	0	8.23
	21	0.78	0.05	0.48	0.04	0.52	0	0.67	0	7.3
	22	2	2	0.1	0.02	0.9	0	0.67	0	21.35
	23	0.63	0	0.19	0	0.81	0	0.67	0	5.05
	24	2.13	2.13	0.2	0	0.8	0	0.67	0	27.36
	25	0.85	0.85	0.08	0	0.92	0	0.67	0	8.59
	26	0.83	0.02	0.03	0.02	0.97	0	0.67	0	7
	27	1.84	0.02	0.53	0.02	0.47	0	0.67	0	15.04
	28	1.08	1.08	0.08	0.05	0.92	0	0.67	0	11.77
	29	1.87	1.87	0.11	0.03	0.89	0	0.67	0	20.78
	30	0.86	0.86	0.21	0.02	0.79	0	0.67	0	11.73
	31	1.59	1.59	0.11	0.06	0.89	0	0.67	0	18.13
	32	0.41	0.41	0.34	0	0.66	0	0.67	0	6.73
	33	0.54	0.02	0.59	0.02	0.41	0	0.67	0	4.72
	34	0.74	0	0.18	0	0.82	0	0.67	0	5.87
	35	1.28	0.11	0.51	0	0.49	0	0.67	0	11.67

## Sheet: Supplemental Table 5
Supplemental Table 5. Theoretical physical and chemical properties of calcins. * Indicates previously published sequence (see Supplemental Table 2)
	Formula	Amino acids	Molecular mass	Negatively charged residues	Positively charged residues	Theoretical isoelectric point	Hydrophilicity	Ratio of hydrophilic residues	Net charge at pH 7.0	<H>	<µH>
Bothriurus burmeisteri	C153H268N56O44S6	31	3788.52	4	12	9.9339	1.1	0.58	7.71856	-0.007	0.343
Bothriurus coriaceaus	C155H272N56O43S6	31	3800.57	4	12	9.9339	1.1	0.58	7.71856	0.042	0.311
Centromachetes sp.	C146H262N60O43S6	31	3738.42	3	11	10.3521	1	0.55	7.71984	0.035	0.225
Cercophonius queenslandae	C146H255N57O45S6	31	3721.35	4	10	9.2307	1	0.55	5.80958	0.033	0.303
Cercophonius squama	C146H255N57O45S6	31	3721.35	4	10	9.2307	1	0.55	5.80958	0.033	0.303
Cercophonius sulcatus	C146H255N57O45S6	31	3721.35	4	10	9.2307	1	0.55	5.80958	0.033	0.303
Hadrurus arizonensis	C167H291N63O51S6	35	4189.9	4	11	9.6902	0.9	0.57	6.81194	0.022	0.307
Hadrurus spadix	C267H291N63O51S6	35	4189.9	4	11	9.5	0.9	0.57	6.9	-0.074	0.362
Hadrucalcin*	C164H288N64O53S6	35	4196.85	5	12	9.6891	1.2	0.66	6.72147	-0.09	0.367
Anuroctonus phaiodactylus	C177H313N69O52S6	37	4432.22	3	12	10.5028	0.9	0.59	8.71925	0.004	0.289
Brotheas granulatus 1	C163H289N65O47S6	34	4103.86	3	12	10.6117	0.9	0.59	8.71821	0.022	0.246
Brotheas granulatus 2	C152H267N57O47S6	33	3837.51	3	10	9.6907	1	0.59	6.71793	0.035	0.402
Diplocentrus diablo	C155H269N53O45S6	33	3787.53	2	9	9.5957	0.5	0.45	6.62602	0.219	0.187
Kolotl magnus	C151H268N56O45S6	33	3780.5	2	9	9.7819	0.6	0.48	6.62849	0.175	0.231
Euscorpius italicus	C143H249N59O43S6	32	3675.28	1	9	10.3588	0.6	0.56	7.71629	0.058	0.306
Megacormus gertschi*	C147H256N62O46S6	32	3820.4	2	9	9.8457	0.7	0.59	6.71836	0.019	0.335
Megacormus sp.	C155H271N63O49S6	34	3993.61	3	10	9.781	0.9	0.56	6.71984	0.002	0.297
Hemicalcin*	C153H269N55O45S6	33	3791.52	4	11	9.6553	1	0.52	6.71808	0.058	0.274
Hadogenes troglodytes*	C151H268N58O46S6	33	3824.51	4	11	9.6899	1	0.55	6.7197	0.009	0.303
Hadogenes troglodytes	C152H266N60O48S6	33	3894.52	3	10	9.7315	0.9	0.58	6.71955	-0.012	0.285
Opisthacanthus madagascariensis	C154H275N59O49S6	33	3929.6	5	11	9.229	1.1	0.61	5.63086	0.003	0.364
Iurus dekanum	C155H272N62O46S6	33	3932.61	2	12	10.6785	1	0.61	9.62734	-0.04	0.339
Heterometrus spinifer*	C149H262N58O45S6	33	3778.44	3	10	9.7315	0.8	0.52	6.71955	0.057	0.302
Opicalcin 1*	C153H267N59O47S6	33	3877.53	4	11	9.7	1.1	0.58	6.8	-0.036	0.354
Opicalcin 2*	C152H265N59O46S6	33	3847.5	4	11	9.6899	1.1	0.58	6.7197	-0.034	0.353
Imperacalcin*	C148H260N58O45S6	33	3764.41	4	11	9.6899	1	0.52	6.71837	-0.023	0.314
Maurocalcin*	C156H276N56O46S6	33	3864.62	4	11	9.6553	1	0.55	6.71941	0.067	0.336
Scorpiops jendeki*	C152H266N60O48S6	33	3894.52	3	10	9.7315	0.9	0.58	6.71955	-0.012	0.285
Scorpiops margerisonae*	C156H275N59O48S6	33	3937.63	4	11	9.6899	1	0.58	6.72103	-0.009	0.34
Scorpios sp.	C153H268N58O48S6	33	3880.53	3	10	9.6907	0.9	0.58	6.72059	-0.007	0.287
Superstitionia donensis 1*	C145H250N48O42S6	32	3530.24	2	9	9.6567	0.6	0.47	6.71719	0.203	0.207
Superstitionia donensis 2*	C147H263N55O46S6	32	3729.41	3	10	9.7312	0.9	0.59	6.62864	0.087	0.245
Belisarius xambeui	C157H265N57O54S6	34	4007.54	2	8	9.2041	0.5	0.65	5.62661	0.131	0.31
Urodacus elongatus	C168H303N59O52S6	35	4173.98	5	13	9.9927	1.2	0.66	7.62969	-0.043	0.349
Urodacus planimanus	C168H303N59O52S6	35	4173.98	5	13	9.9927	1.2	0.66	7.62969	-0.043	0.349
Urodacus yaschenkoi*	C168H303N59O52S6	35	4173.98	5	13	9.9927	1.2	0.66	7.62969	-0.043	0.349
Mesomexovis punctatus*	C152H263N55O48S6	33	3821.46	4	9	8.8952	0.8	0.55	4.72	0.096	0.273
Smeringurus mesaensis	C150H265N57O45S6	33	3779.47	2	10	10.1676	0.7	0.55	7.71615	0.076	0.297
Intrepicalcin*	C151H266N56O46S6	33	3794.48	3	10	9.6907	0.8	0.55	6.71793	0.073	0.286
Vejocalcin*	C149H260N56O47S6	33	3780.41	3	9	9.2302	0.7	0.55	5.71822	0.085	0.297
<H>= Hydrophobicity
<µH>= Hydrophobic moment

## Sheet: Supplemental Table 6
Supplemental Table 6. Amino acid composition of the 41 calcins reported here.
Name	Ala (A)	Arg (R)	Asn (N)	Asp (D)	Cys (C)	Gln (Q)	Glu (E)	Gly (G)	His (H)	Ile (I)	Leu (L)	Lys (K)	Phe (F)	Pro (P)	Ser (S)	Thr (T)	Tyr (Y)	Val (V)
Bothriurus burmeisteri	0	5	1	2	6	0	2	1	1	1	2	7	0	0	1	0	1	1
	0	0.161	0.032	0.065	0.194	0	0.065	0.032	0.032	0.032	0.065	0.226	0	0	0.032	0	0.032	0.032
Bothriurus coriaceaus	0	5	1	2	6	0	2	1	1	1	2	7	0	0	1	0	1	1
	0	0.161	0.032	0.065	0.194	0	0.065	0.032	0.032	0.032	0.065	0.226	0	0	0.032	0	0.032	0.032
Centromachetes sp.	1	7	2	1	6	0	2	1	1	1	2	4	0	0	1	2	0	0
	0.032	0.226	0.065	0.032	0.194	0	0.065	0.032	0.032	0.032	0.065	0.129	0	0	0.032	0.065	0	0
Cercophonius queenslandae	0	5	2	3	6	0	1	1	2	1	2	5	0	0	1	2	0	0
	0	0.161	0.065	0.097	0.194	0	0.032	0.032	0.065	0.032	0.065	0.161	0	0	0.032	0.065	0	0
Cercophonius squama	0	5	2	3	6	0	1	1	2	1	2	5	0	0	1	2	0	0
	0	0.161	0.065	0.097	0.194	0	0.032	0.032	0.065	0.032	0.065	0.161	0	0	0.032	0.065	0	0
Cercophonius sulcatus	0	5	2	3	6	0	1	1	2	1	2	5	0	0	1	2	0	0
	0	0.161	0.065	0.097	0.194	0	0.032	0.032	0.065	0.032	0.065	0.161	0	0	0.032	0.065	0	0
Hadrurus arizonensis	0	5	2	1	6	1	3	1	2	1	2	6	0	1	2	2	0	0
	0	0.143	0.057	0.029	0.171	0.029	0.086	0.029	0.057	0.029	0.057	0.171	0	0.029	0.057	0.057	0	0
Hadrurs spadix*	0	5	2	1	6	1	3	1	2	1	2	6	0	1	2	2	0	0
	0	0.143	0.057	0.029	0.17	0.03	0.09	0.03	0.06	0.03	0.06	0.17	0	0.03	0.06	0.06	0	0
Hadrulcacin*	0	6	2	2	6	1	3	1	1	1	1	6	0	1	3	1	0	0
	0	0.171	0.057	0.057	0.171	0.029	0.086	0.029	0.029	0.029	0.029	0.171	0	0.029	0.086	0.029	0	0
Anuroctonus phaiodactylus	0	6	3	1	6	3	2	2	1	0	4	6	0	1	1	1	0	0
	0	0.162	0.081	0.027	0.162	0.081	0.054	0.054	0.027	0	0.108	0.162	0	0.027	0.027	0.027	0	0
Brotehas granulatus 1	0	7	0	2	6	3	1	1	1	0	2	5	0	2	2	1	0	1
	0	0.206	0	0.059	0.176	0.088	0.029	0.029	0.029	0	0.059	0.147	0	0.059	0.059	0.029	0	0.029
Brotehas granulatus 2	2	4	1	2	6	3	1	1	1	0	2	6	0	1	1	2	0	0
	0.061	0.121	0.03	0.061	0.182	0.091	0.03	0.03	0.03	0	0.061	0.182	0	0.03	0.03	0.061	0	0
Diplocentrus diablo	2	4	2	1	6	1	1	1	0	0	3	5	0	2	1	2	1	1
	0.061	0.121	0.061	0.03	0.182	0.03	0.03	0.03	0	0	0.091	0.152	0	0.061	0.03	0.061	0.03	0.03
Kolotl magnus	2	5	3	0	6	1	2	1	0	0	3	4	0	2	1	2	0	1
	0.061	0.152	0.091	0	0.182	0.03	0.061	0.03	0	0	0.091	0.121	0	0.061	0.03	0.061	0	0.03
Euscorpius italicus	2	5	5	1	6	1	0	1	1	1	1	4	0	2	2	0	0	0
	0.062	0.156	0.156	0.031	0.188	0.031	0	0.031	0.031	0.031	0.031	0.125	0	0.062	0.062	0	0	0
Megacormus gertschi*	1	6	4	1	6	3	1	1	1	1	1	3	0	1	1	1	0	0
	0.031	0.188	0.125	0.031	0.188	0.094	0.031	0.031	0.031	0.031	0.031	0.094	0	0.031	0.031	0.031	0	0
Megacormus sp.	1	6	3	1	6	2	2	2	1	1	1	4	0	1	1	2	0	0
	0.029	0.176	0.088	0.029	0.176	0.059	0.059	0.059	0.029	0.029	0.029	0.118	0	0.029	0.029	0.059	0	0
Hemicalcin*	1	4	1	3	6	0	1	2	1	0	3	7	0	2	1	1	0	0
	0.03	0.121	0.03	0.091	0.182	0	0.03	0.061	0.03	0	0.091	0.212	0	0.061	0.03	0.03	0	0
Hadogenes troglodytes *	2	5	2	2	6	0	2	2	1	0	3	6	0	0	1	1	0	0
	0.061	0.152	0.061	0.061	0.182	0	0.061	0.061	0.03	0	0.091	0.182	0	0	0.03	0.03	0	0
Hadogenes troglodytes	1	5	4	1	6	1	2	1	1	0	2	5	0	1	1	2	0	0
	0.03	0.152	0.121	0.03	0.182	0.03	0.061	0.03	0.03	0	0.061	0.152	0	0.03	0.03	0.061	0	0
Opistachanthus madagascariensis	0	6	3	2	6	0	3	2	0	1	3	5	0	0	1	1	0	0
	0	0.182	0.091	0.061	0.182	0	0.091	0.061	0	0.03	0.091	0.152	0	0	0.03	0.03	0	0
Iurus dekanum	1	7	3	0	6	0	2	1	0	0	1	5	0	2	3	1	1	0
	0.03	0.212	0.091	0	0.182	0	0.061	0.03	0	0	0.03	0.152	0	0.061	0.091	0.03	0.03	0
Heterometrus spinifer*	1	5	3	1	6	0	2	3	1	0	3	5	0	1	1	1	0	0
	0.03	0.152	0.091	0.03	0.182	0	0.061	0.091	0.03	0	0.091	0.152	0	0.03	0.03	0.03	0	0
Opicalcin 1*	0	5	3	2	6	0	2	2	1	0	2	6	0	2	1	1	0	0
	0	0.15	0.09	0.06	0.18	0	0.06	0.06	0.03	0	0.06	0.18	0	0.06	0.03	0.03	0	0
Opicalcin 2*	1	5	3	2	6	0	2	2	1	0	2	6	0	2	1	0	0	0
	0.03	0.152	0.091	0.061	0.182	0	0.061	0.061	0.03	0	0.061	0.182	0	0.061	0.03	0	0	0
Imperatoxin*	2	5	2	3	6	0	1	3	1	0	2	6	0	1	0	1	0	0
	0.061	0.152	0.061	0.091	0.182	0	0.03	0.091	0.03	0	0.061	0.182	0	0.03	0	0.03	0	0
Maurocalcin*	0	4	2	2	6	0	2	2	1	1	3	7	0	1	1	1	0	0
	0	0.121	0.061	0.061	0.182	0	0.061	0.061	0.03	0.03	0.091	0.212	0	0.03	0.03	0.03	0	0
Scorpiops jendeki*	1	5	4	1	6	1	2	1	1	0	2	5	0	1	1	2	0	0
	0.03	0.152	0.121	0.03	0.182	0.03	0.061	0.03	0.03	0	0.061	0.152	0	0.03	0.03	0.061	0	0
Scorpiops margerisonae*	0	5	3	1	6	0	3	1	1	0	2	6	0	1	1	2	0	1
	0	0.152	0.091	0.03	0.182	0	0.091	0.03	0.03	0	0.061	0.182	0	0.03	0.03	0.061	0	0.03
Scorpiops sp.	1	4	4	0	6	1	3	1	1	0	2	6	0	1	1	2	0	0
	0.03	0.121	0.121	0	0.182	0.03	0.091	0.03	0.03	0	0.061	0.182	0	0.03	0.03	0.061	0	0
Superstitionia donensis 1*	2	2	1	1	6	0	1	2	1	2	0	7	1	1	3	1	0	1
	0.062	0.062	0.031	0.031	0.188	0	0.031	0.062	0.031	0.062	0	0.219	0.031	0.031	0.094	0.031	0	0.031
Superstitionia donensis 2*	0	5	3	1	6	0	2	1	0	2	1	5	0	1	3	1	0	1
	0	0.156	0.094	0.031	0.188	0	0.062	0.031	0	0.062	0.031	0.156	0	0.031	0.094	0.031	0	0.031
Belisarius xambeui	0	5	2	1	6	3	1	0	0	1	1	3	1	0	7	2	1	0
	0	0.147	0.059	0.029	0.176	0.088	0.029	0	0	0.029	0.029	0.088	0.029	0	0.206	0.059	0.029	0
Urodacus elongatus	0	4	2	2	6	1	3	1	0	1	3	9	0	0	2	1	0	0
	0	0.114	0.057	0.057	0.171	0.029	0.086	0.029	0	0.029	0.086	0.257	0	0	0.057	0.029	0	0
Urodacus planimanus	0	4	2	2	6	1	3	1	0	1	3	9	0	0	2	1	0	0
	0	0.114	0.057	0.057	0.171	0.029	0.086	0.029	0	0.029	0.086	0.257	0	0	0.057	0.029	0	0
Urodacus yaschenkoi*	0	4	2	2	6	1	3	1	0	1	3	9	0	0	2	1	0	0
	0	0.114	0.057	0.057	0.171	0.029	0.086	0.029	0	0.029	0.086	0.257	0	0	0.057	0.029	0	0
Mesomexovis punctatus*	1	4	2	2	6	1	2	1	1	0	3	5	0	2	2	1	0	0
	0.03	0.121	0.061	0.061	0.182	0.03	0.061	0.03	0.03	0	0.091	0.152	0	0.061	0.061	0.03	0	0
Smeringurus mesaensis	1	4	2	2	6	2	0	2	1	0	3	6	0	1	2	1	0	0
	0.03	0.121	0.061	0.061	0.182	0.061	0	0.061	0.03	0	0.091	0.182	0	0.03	0.061	0.03	0	0
Intrepicalcin*	2	4	2	2	6	1	1	1	1	0	3	6	0	1	2	1	0	0
	0.061	0.121	0.061	0.061	0.182	0.03	0.03	0.03	0.03	0	0.091	0.182	0	0.03	0.061	0.03	0	0
Vejocalcin*	2	4	3	2	6	1	1	1	1	0	3	5	0	1	2	1	0	0
	0.061	0.121	0.091	0.061	0.182	0.03	0.03	0.03	0.03	0	0.091	0.152	0	0.03	0.061	0.03	0	0
